# Supplementary material for: An Optimized FI-RSV Vaccine Effectively Protects Cotton Rats and BALB/c Mice without Causing Enhanced Respiratory Disease
Source: Viruses. 2022 Sep 20;14(10):2085. doi: 10.3390/v14102085 (PMC9612074; doi:10.3390/v14102085)
Supplement: Supplementary file 1 [file viruses-14-02085-s001.zip]

Archive with 1 entries (1 files):
- viruses-1845964-supplementary.pdf
